# Supplementary material for: Termite inspired algorithm for traffic engineering in hybrid software defined networks
Source: PeerJ Comput Sci. 2020 Aug 17;6:e283. doi: 10.7717/peerj-cs.283 (PMC7924724; doi:10.7717/peerj-cs.283)
Supplement: Supplemental Information 1 [file peerj-cs-06-283-s001.zip]

Archive with 1 entries (1 files):
- TopologyInstance.java
