# Supplementary material for: Termite inspired algorithm for traffic engineering in hybrid software defined networks
Source: PeerJ Comput Sci. 2020 Aug 17;6:e283. doi: 10.7717/peerj-cs.283 (PMC7924724; doi:10.7717/peerj-cs.283)
Supplement: Supplemental Information 1 [file peerj-cs-06-283-s001.zip › TopologyInstance.java]

/**::
 *    Termite Inspired algorithm embedded in the Floodlight Controller
 **/

package net.floodlightcontroller.topology;

import java.util.ArrayList;
import java.util.Arrays;
import java.util.HashMap;
import java.util.HashSet;
import java.util.LinkedList;
import java.util.List;
import java.util.Map;
import java.util.PriorityQueue;
import java.util.Set;

import java.io.Writer;
import java.io.File;
import java.io.FileWriter;
import java.io.BufferedReader;
import java.io.FileReader;

import net.floodlightcontroller.routing.BroadcastTree;
import net.floodlightcontroller.routing.Link;
import net.floodlightcontroller.routing.Route;
import net.floodlightcontroller.routing.RouteId;
import net.floodlightcontroller.servicechaining.ServiceChain;
import net.floodlightcontroller.util.ClusterDFS;

import org.projectfloodlight.openflow.types.DatapathId;
import org.projectfloodlight.openflow.types.OFPort;
import org.projectfloodlight.openflow.types.U64;
import org.slf4j.Logger;
import org.slf4j.LoggerFactory;

import com.google.common.cache.CacheBuilder;
import com.google.common.cache.CacheLoader;
import com.google.common.cache.LoadingCache;

import net.floodlightcontroller.statistics.SwitchPortBandwidth;
import net.floodlightcontroller.statistics.StatisticsCollector;

import net.floodlightcontroller.core.internal.IOFSwitchService;
import net.floodlightcontroller.statistics.SwitchPortBandwidth; 

/**
 * A representation of a network topology.  Used internally by
 * {@link TopologyManager}
 */
public class TopologyInstance {

    public static final short LT_SH_LINK = 1;
    public static final short LT_BD_LINK = 2;
    public static final short LT_TUNNEL  = 3;

    public static final int MAX_LINK_WEIGHT = 10000;
    public static final int MAX_PATH_WEIGHT = Integer.MAX_VALUE - MAX_LINK_WEIGHT - 1;
    public static final int PATH_CACHE_SIZE = 1000;

    public static final int CONGESTION_FLOOR = 30;
    public static final int CONGESTION_CEIL = 70;
    public static final int PHEROMONE_FLOOR = 30;
    public static final int PHEROMONE_CEIL = 70;

    public static final int FORWARD_PACKET = 9;
    public static final int FORWARD_PACKET_ANOTHER_PATH = 99;

    public static final int CAPACITY_LINK1 = 1;
    public static final int CAPACITY_LINK2 = 4;
    public static final int CAPACITY_LINK3 = 10;
    public static final int DEFAULT_WEIGHT = 1;
    public static final int DEFAULT_PRIORITY=1;

    protected static Logger log = LoggerFactory.getLogger(TopologyInstance.class);

    protected Map<DatapathId, Set<OFPort>> switchPorts; // Set of ports for each switch
    /** Set of switch ports that are marked as blocked.  A set of blocked
     * switch ports may be provided at the time of instantiation. In addition,
     * we may add additional ports to this set.
     */
    protected Set<NodePortTuple> blockedPorts;
    protected Map<NodePortTuple, Set<Link>> switchPortLinks; // Set of links organized by node port tuple
    /** Set of links that are blocked. */
    protected Set<Link> blockedLinks;
  
    protected Set<DatapathId> switches;
    protected Set<NodePortTuple> broadcastDomainPorts;
    protected Set<NodePortTuple> tunnelPorts;

    protected Set<Cluster> clusters;  // set of openflow domains
    protected Map<DatapathId, Cluster> switchClusterMap; // switch to OF domain map

    // States for routing
    protected Map<DatapathId, BroadcastTree> destinationRootedTrees;
  
    protected Map<DatapathId, Set<NodePortTuple>> clusterPorts;
    protected Map<DatapathId, BroadcastTree> clusterBroadcastTrees;
 
    protected Map<DatapathId, Set<NodePortTuple>> clusterBroadcastNodePorts;
	//Broadcast tree over whole topology which may be consisted of multiple clusters
    protected BroadcastTree finiteBroadcastTree;
	//Set of NodePortTuples of the finiteBroadcastTree
    protected Set<NodePortTuple> broadcastNodePorts;  
	//destinationRootedTrees over whole topology (not only intra-cluster tree)
    protected Map<DatapathId, BroadcastTree> destinationRootedFullTrees;
	//Set of all links organized by node port tuple. Note that switchPortLinks does not contain all links of multi-cluster topology.
    protected Map<NodePortTuple, Set<Link>> allLinks;
	//Set of all ports organized by DatapathId. Note that switchPorts map contains only ports with links.
	protected Map<DatapathId, Set<OFPort>> allPorts;
	// Maps broadcast ports to DatapathId
    protected Map<DatapathId, Set<OFPort>> broadcastPortMap;

    protected class PathCacheLoader extends CacheLoader<RouteId, Route> {
        TopologyInstance ti;
        PathCacheLoader(TopologyInstance ti) {
            this.ti = ti;
        }

        @Override
        public Route load(RouteId rid) {
            return ti.buildroute(rid);
        }
    }

    // Path cache loader is defined for loading a path when it not present
    // in the cache.
    private final PathCacheLoader pathCacheLoader = new PathCacheLoader(this);
    protected LoadingCache<RouteId, Route> pathcache;
	
    public TopologyInstance(Map<DatapathId, Set<OFPort>> switchPorts,
                            Set<NodePortTuple> blockedPorts,
                            Map<NodePortTuple, Set<Link>> switchPortLinks,
                            Set<NodePortTuple> broadcastDomainPorts,
                            Set<NodePortTuple> tunnelPorts, 
                            Map<NodePortTuple, Set<Link>> allLinks, 
                            Map<DatapathId, Set<OFPort>> allPorts) {
	
        this.switches = new HashSet<DatapathId>(switchPorts.keySet());
        this.switchPorts = new HashMap<DatapathId, Set<OFPort>>();
        for (DatapathId sw : switchPorts.keySet()) {
            this.switchPorts.put(sw, new HashSet<OFPort>(switchPorts.get(sw)));
        }
		
		this.allPorts = new HashMap<DatapathId, Set<OFPort>>();
		for (DatapathId sw : allPorts.keySet()) {
            this.allPorts.put(sw, new HashSet<OFPort>(allPorts.get(sw)));
        }

        this.blockedPorts = new HashSet<NodePortTuple>(blockedPorts);
        this.switchPortLinks = new HashMap<NodePortTuple, Set<Link>>();
        for (NodePortTuple npt : switchPortLinks.keySet()) {
            this.switchPortLinks.put(npt, new HashSet<Link>(switchPortLinks.get(npt)));
        }
        
		this.allLinks = new HashMap<NodePortTuple, Set<Link>>();
        for (NodePortTuple npt : allLinks.keySet()) {
            this.allLinks.put(npt, new HashSet<Link>(allLinks.get(npt)));
        }
        
        this.broadcastDomainPorts = new HashSet<NodePortTuple>(broadcastDomainPorts);
        this.tunnelPorts = new HashSet<NodePortTuple>(tunnelPorts);

        this.blockedLinks = new HashSet<Link>();
       
        this.clusters = new HashSet<Cluster>();
        this.switchClusterMap = new HashMap<DatapathId, Cluster>();
        this.destinationRootedTrees = new HashMap<DatapathId, BroadcastTree>();
        this.destinationRootedFullTrees= new HashMap<DatapathId, BroadcastTree>();
		this.broadcastNodePorts= new HashSet<NodePortTuple>();
		this.broadcastPortMap = new HashMap<DatapathId,Set<OFPort>>();
        this.clusterBroadcastTrees = new HashMap<DatapathId, BroadcastTree>();
        this.clusterBroadcastNodePorts = new HashMap<DatapathId, Set<NodePortTuple>>();

        pathcache = CacheBuilder.newBuilder().concurrencyLevel(4)
                    .maximumSize(1000L)
                    .build(
                            new CacheLoader<RouteId, Route>() {
                                public Route load(RouteId rid) {
                                    return pathCacheLoader.load(rid);
                                }
                            });
    }
	
    public void compute() {
        // Step 1: Compute clusters ignoring broadcast domain links
        // Create nodes for clusters in the higher level topology
        // Must ignore blocked links.
		System.out.println(" 1. Compute clusters ignoring broadcast domain links(Tarjan's algorithm)");
        identifyOpenflowDomains();

        // Step 1.1: Add links to clusters
        // Avoid adding blocked links to clusters
		System.out.println(" 1.1  Add links to clusters");
        addLinksToOpenflowDomains();

        // Step 2. Compute shortest path trees in each cluster for
        // unicast routing.  The trees are rooted at the destination.
        // Cost for tunnel links and direct links are the same.
		System.out.println(" 2.  Compute shortest path trees in each cluster(clusterDijkstra)");
        calculateShortestPathTreeInClusters();
		
		// Step 3. Compute broadcast tree in each cluster.
        // Cost for tunnel links are high to discourage use of
        // tunnel links.  The cost is set to the number of nodes
        // in the cluster + 1, to use as minimum number of
        // clusters as possible.
		System.out.println(" 3.  Compute broadcast tree in each cluster");
        calculateBroadcastNodePortsInClusters();
        
        // Step 4. Compute e2e shortest path trees on entire topology for unicast routing.
		// The trees are rooted at the destination.
        // Cost for tunnel links and direct links are the same.
		System.out.println(" 4.  Compute e2e shortest path trees on entire topology for unicast routing(Dijkstra)");
		calculateAllShortestPathsTermite();

		
		// Step 5. Compute broadcast tree for the whole topology (needed to avoid loops).
        // Cost for tunnel links are high to discourage use of
        // tunnel links.  The cost is set to the number of nodes
        // in the cluster + 1, to use as minimum number of
        // clusters as possible.
		System.out.println(" 5.  Compute broadcast tree for the whole topology (needed to avoid loops)");
        calculateAllBroadcastNodePorts();

		// Step 6. Compute set of ports for broadcasting. Edge ports are included.
		System.out.println(" 6.  Compute set of ports for broadcasting. Edge ports are included");
       	calculateBroadcastPortMap();
       	
        // Step 7. print topology.
		System.out.println(" 7.  print topology");
        printTopology();
    }

	/*
	 * Checks if OF port is edge port
	 */
    public boolean isEdge(DatapathId sw, OFPort portId) { 
		NodePortTuple np = new NodePortTuple(sw, portId);
		if (allLinks.get(np) == null || allLinks.get(np).isEmpty()) {
			return true;
		}
		else {
			return false;
		}
    }   

	/*
	 * Returns broadcast ports for the given DatapathId
	 */
    public Set<OFPort> swBroadcastPorts(DatapathId sw){
    	return this.broadcastPortMap.get(sw);

    }

    public void printTopology() {
       /* log.debug("-----------------Topology-----------------------");
        log.debug("All Links: {}", allLinks);
		log.debug("Broadcast Tree: {}", finiteBroadcastTree);
        log.debug("Broadcast Domain Ports: {}", broadcastDomainPorts);
        log.debug("Tunnel Ports: {}", tunnelPorts);
        log.debug("Clusters: {}", clusters);
        log.debug("Destination Rooted Full Trees: {}", destinationRootedFullTrees);
        log.debug("Broadcast Node Ports: {}", broadcastNodePorts);
        log.debug("-----------------------------------------------");  */

        System.out.println("\n---------------------------------Topology-----------------------------");
 		System.out.println("\nAll Links: ");
        log.info(" {}", allLinks);
		System.out.println("\nBroadcast Tree: ");
		log.info(" {}", finiteBroadcastTree);
		System.out.println("\nBroadcast Domain Ports: ");
        log.info(" {}", broadcastDomainPorts);
		System.out.println("\nTunnel Ports: ");
        log.info(" {}", tunnelPorts);
		System.out.println("\nClusters: {} ");
        log.info("", clusters);
		System.out.println("\nDestination Rooted Full Trees:");
        log.info(" {}", destinationRootedFullTrees);
		System.out.println("\nBroadcast Node Ports: ");
        log.info(" {}", broadcastNodePorts);
    	System.out.println("---------------------------------------------------------------------");  
    }

    protected void addLinksToOpenflowDomains() {
        for(DatapathId s: switches) {
			System.out.println("       Add Links to OF Domains: SwID - " + s);
            if (switchPorts.get(s) == null) continue;
            for (OFPort p: switchPorts.get(s)) {
				//System.out.println("      Port - " + switchPorts.get(s));
                NodePortTuple np = new NodePortTuple(s, p);
                if (switchPortLinks.get(np) == null) continue;
                if (isBroadcastDomainPort(np)) continue;
                for(Link l: switchPortLinks.get(np)) {
				//System.out.println("        Links - " + switchPortLinks.get(np));
                    if (isBlockedLink(l)) continue;
                    if (isBroadcastDomainLink(l)) continue;
                    Cluster c1 = switchClusterMap.get(l.getSrc());
                    Cluster c2 = switchClusterMap.get(l.getDst());
                    if (c1 ==c2) {
                        c1.addLink(l);
                    }
                }
            }
        }
    }

    
    public void identifyOpenflowDomains() {
        Map<DatapathId, ClusterDFS> dfsList = new HashMap<DatapathId, ClusterDFS>();
    	System.out.println("  identifyOpenflowDomains");

        if (switches == null) return;
		int i=1;
        for (DatapathId key : switches) {
            ClusterDFS cdfs = new ClusterDFS();
            dfsList.put(key, cdfs);
    		//System.out.println("   cluster/switches # " + (i++) + " SwID " + key); //+ " List Key : " + dfsList.get(key)
        }
        
        Set<DatapathId> currSet = new HashSet<DatapathId>();

		i=1;
        for (DatapathId sw : switches) {
			System.out.println("   cluster/switches # " + (i++));
            ClusterDFS cdfs = dfsList.get(sw);
            if (cdfs == null) {
                log.error("No DFS object for switch {} found.", sw);
            } else if (!cdfs.isVisited()) {

                dfsTraverse(0, 1, sw, dfsList, currSet);
            }

        }
    }

    
    private long dfsTraverse(long parentIndex, long currIndex, DatapathId currSw,
                              Map<DatapathId, ClusterDFS> dfsList, Set<DatapathId> currSet) {

        //Get the DFS object corresponding to the current switch
    	System.out.println("   dfsTraverse: parentIndex-> " + parentIndex + " | currIndex-> " + currIndex + " | currSwID-> " + currSw);
        ClusterDFS currDFS = dfsList.get(currSw);

        Set<DatapathId> nodesInMyCluster = new HashSet<DatapathId>();
        Set<DatapathId> myCurrSet = new HashSet<DatapathId>();

        //Assign the DFS object with right values.
        currDFS.setVisited(true);
        currDFS.setDfsIndex(currIndex);
        currDFS.setParentDFSIndex(parentIndex);
        currIndex++;
        // Traverse the graph through every outgoing link.
        if (switchPorts.get(currSw) != null){
            for (OFPort p : switchPorts.get(currSw)) {
                Set<Link> lset = switchPortLinks.get(new NodePortTuple(currSw, p));
                if (lset == null) continue;
                for (Link l : lset) {
                    DatapathId dstSw = l.getDst();

                    // ignore incoming links.
                    if (dstSw.equals(currSw)) continue;

                    // ignore if the destination is already added to
                    // another cluster
                    if (switchClusterMap.get(dstSw) != null) continue;

                    // ignore the link if it is blocked.
                    if (isBlockedLink(l)) continue;

                    // ignore this link if it is in broadcast domain
                    if (isBroadcastDomainLink(l)) continue;

                    // Get the DFS object corresponding to the dstSw
                    ClusterDFS dstDFS = dfsList.get(dstSw);

                    if (dstDFS.getDfsIndex() < currDFS.getDfsIndex()) {
                        // could be a potential lowpoint
                        if (dstDFS.getDfsIndex() < currDFS.getLowpoint()) {
                            currDFS.setLowpoint(dstDFS.getDfsIndex());
                        }
                    } else if (!dstDFS.isVisited()) {
                        // make a DFS visit
                        currIndex = dfsTraverse(
                        		currDFS.getDfsIndex(), 
                        		currIndex, dstSw, 
                        		dfsList, myCurrSet);

                        if (currIndex < 0) return -1;

                        // update lowpoint after the visit
                        if (dstDFS.getLowpoint() < currDFS.getLowpoint()) {
                            currDFS.setLowpoint(dstDFS.getLowpoint());
                        }

                        nodesInMyCluster.addAll(myCurrSet);
                        myCurrSet.clear();
                    }
                    // else, it is a node already visited with a higher
                    // dfs index, just ignore.
                }
            }
        }

        nodesInMyCluster.add(currSw);
        currSet.addAll(nodesInMyCluster);

        // Cluster computation.
        // If the node's lowpoint is greater than its parent's DFS index,
        // we need to form a new cluster with all the switches in the
        // currSet.
        if (currDFS.getLowpoint() > currDFS.getParentDFSIndex()) {
            // The cluster thus far forms a strongly connected component.
            // create a new switch cluster and the switches in the current
            // set to the switch cluster.
            Cluster sc = new Cluster();
            for (DatapathId sw : currSet) {
                sc.add(sw);
                switchClusterMap.put(sw, sc);
            }
            // delete all the nodes in the current set.
            currSet.clear();
            // add the newly formed switch clusters to the cluster set.
            clusters.add(sc);
        }

        return currIndex;
    }

    public Set<NodePortTuple> getBlockedPorts() {
        return this.blockedPorts;
    }

    protected Set<Link> getBlockedLinks() {
        return this.blockedLinks;
    }

    /** Returns true if a link has either one of its switch ports
     * blocked.
     * @param l
     * @return
     */
    protected boolean isBlockedLink(Link l) {
        NodePortTuple n1 = new NodePortTuple(l.getSrc(), l.getSrcPort());
        NodePortTuple n2 = new NodePortTuple(l.getDst(), l.getDstPort());
        return (isBlockedPort(n1) || isBlockedPort(n2));
    }

    protected boolean isBlockedPort(NodePortTuple npt) {
        return blockedPorts.contains(npt);
    }

    protected boolean isTunnelPort(NodePortTuple npt) {
        return tunnelPorts.contains(npt);
    }

    protected boolean isTunnelLink(Link l) {
        NodePortTuple n1 = new NodePortTuple(l.getSrc(), l.getSrcPort());
        NodePortTuple n2 = new NodePortTuple(l.getDst(), l.getDstPort());
        return (isTunnelPort(n1) || isTunnelPort(n2));
    }

    public boolean isBroadcastDomainLink(Link l) {
        NodePortTuple n1 = new NodePortTuple(l.getSrc(), l.getSrcPort());
        NodePortTuple n2 = new NodePortTuple(l.getDst(), l.getDstPort());
        return (isBroadcastDomainPort(n1) || isBroadcastDomainPort(n2));
    }

    public boolean isBroadcastDomainPort(NodePortTuple npt) {
        return broadcastDomainPorts.contains(npt);
    }

    protected class NodeDist implements Comparable<NodeDist> {
        private final DatapathId node;
        public DatapathId getNode() {
            return node;
        }

        private final int dist;
        public int getDist() {
            return dist;
        }

        public NodeDist(DatapathId node, int dist) {
            this.node = node;
            this.dist = dist;
        }

        @Override
        public int compareTo(NodeDist o) {
            if (o.dist == this.dist) {
                return (int)(this.node.getLong() - o.node.getLong());
            }
            return this.dist - o.dist;
        }

        @Override
        public boolean equals(Object obj) {
            if (this == obj)
                return true;
            if (obj == null)
                return false;
            if (getClass() != obj.getClass())
                return false;
            NodeDist other = (NodeDist) obj;
            if (!getOuterType().equals(other.getOuterType()))
                return false;
            if (node == null) {
                if (other.node != null)
                    return false;
            } else if (!node.equals(other.node))
                return false;
            return true;
        }

        @Override
        public int hashCode() {
            assert false : "hashCode not designed";
            return 42;
        }

        private TopologyInstance getOuterType() {
            return TopologyInstance.this;
        }
    }

	//calculates the broadcast tree in cluster. Old version of code.
    protected BroadcastTree clusterDijkstra(Cluster c, DatapathId root,
                                     Map<Link, Integer> linkCost,
                                     boolean isDstRooted) {
    	
        HashMap<DatapathId, Link> nexthoplinks = new HashMap<DatapathId, Link>();
        HashMap<DatapathId, Integer> cost = new HashMap<DatapathId, Integer>();
        int w;
    	System.out.println("   clusterDijkstra");
        for (DatapathId node : c.links.keySet()) {
            nexthoplinks.put(node, null);
            cost.put(node, MAX_PATH_WEIGHT);
        }

        HashMap<DatapathId, Boolean> seen = new HashMap<DatapathId, Boolean>();
        PriorityQueue<NodeDist> nodeq = new PriorityQueue<NodeDist>();
        
        nodeq.add(new NodeDist(root, 0));
        cost.put(root, 0);
        
        while (nodeq.peek() != null) {
            NodeDist n = nodeq.poll();
            DatapathId cnode = n.getNode();
            
            int cdist = n.getDist();
            if (cdist >= MAX_PATH_WEIGHT) break;
            if (seen.containsKey(cnode)) continue;
            
            seen.put(cnode, true);

            for (Link link : c.links.get(cnode)) {
                DatapathId neighbor;

                if (isDstRooted == true) {
                	neighbor = link.getSrc();
                } else {
                	neighbor = link.getDst();
                }

                // links directed toward cnode will result in this condition
                if (neighbor.equals(cnode)) continue;

                if (seen.containsKey(neighbor)) continue;

                if (linkCost == null || linkCost.get(link) == null) 
				{
                	w = 1;
					//System.out.println("\n   clusterDijkstra: weight null sets to 1");
                } else 
				{
                	w = linkCost.get(link);
					//System.out.println("\n   clusterDijkstra: get weight - "+w);
                }

                int ndist = cdist + w; // the weight of the link, always 1 in current version of floodlight.
				//System.out.println("\n   clusterDijkstra: ndist - "+ndist);
                if (ndist < cost.get(neighbor)) {
                    cost.put(neighbor, ndist);
                    nexthoplinks.put(neighbor, link);
                    
                    NodeDist ndTemp = new NodeDist(neighbor, ndist);
                    // Remove an object that's already in there.
                    // Note that the comparison is based on only the node id,
                    // and not node id and distance.
                    nodeq.remove(ndTemp);
                    // add the current object to the queue.
                    nodeq.add(ndTemp);
                }
            }
        }

        BroadcastTree ret = new BroadcastTree(nexthoplinks, cost);
        return ret;
    }
    
	/*
	 * Dijkstra that calculates destination rooted trees over the entire topology.
	*/
    protected BroadcastTree dijkstra(Map<DatapathId, Set<Link>> links, DatapathId root,
            Map<Link, Integer> linkCost,
            boolean isDstRooted) {
    	HashMap<DatapathId, Link> nexthoplinks = new HashMap<DatapathId, Link>();
    	HashMap<DatapathId, Integer> cost = new HashMap<DatapathId, Integer>();
    	int w;

    	for (DatapathId node : links.keySet()) {
    		nexthoplinks.put(node, null);
    		cost.put(node, MAX_PATH_WEIGHT);
    	}
		
    	HashMap<DatapathId, Boolean> seen = new HashMap<DatapathId, Boolean>();
    	PriorityQueue<NodeDist> nodeq = new PriorityQueue<NodeDist>();
    	nodeq.add(new NodeDist(root, 0));
    	cost.put(root, 0);

    	//System.out.println("   Cost - " + cost.get(root) );

    	while (nodeq.peek() != null) {
    		NodeDist n = nodeq.poll();
    		DatapathId cnode = n.getNode();
    		int cdist = n.getDist();


    		if (cdist >= MAX_PATH_WEIGHT) break;
    		if (seen.containsKey(cnode)) continue;
    			seen.put(cnode, true);

    		for (Link link : links.get(cnode)) {
    			DatapathId neighbor;
        		//System.out.println("   links | Src " +  link.getSrc() + " | SrcPort " + link.getSrcPort() + " | Dst " + link.getDst() + " | DstPort " + link.getDstPort() + " | Latency " + link.getLatency());
    			if (isDstRooted == true) {
    				neighbor = link.getSrc();
    			} else {
    				neighbor = link.getDst();
    			}
        		//System.out.println("   neighbor # " + neighbor );
    			// links directed toward cnode will result in this condition
    			if (neighbor.equals(cnode)) continue;

    			if (seen.containsKey(neighbor)) continue;


    			if (linkCost == null || linkCost.get(link) == null) {
    				w = 1;
				//System.out.println("\n   Dijkstra: weight null, sets to 1");
    			} else {
    				w = linkCost.get(link);
				//System.out.println("\n   Dijkstra: Weight : "+ w + " , " + link);
    			}
			int ndist = cdist + w; 
    			if (ndist < cost.get(neighbor)) {
    				cost.put(neighbor, ndist);
    				nexthoplinks.put(neighbor, link);
    				NodeDist ndTemp = new NodeDist(neighbor, ndist);
    				// Remove an object that's already in there.
    				// Note that the comparison is based on only the node id,
    				// and not node id and distance.
    				nodeq.remove(ndTemp);
    				// add the current object to the queue.
    				nodeq.add(ndTemp);
    			}
    		}
    	}

    	BroadcastTree ret = new BroadcastTree(nexthoplinks, cost);

		return ret;
}
	


	
/*
  Termite shortest path calculation
*/
    public void calculateAllShortestPathsTermite() 
    { 
	this.broadcastNodePorts.clear();
    	this.destinationRootedFullTrees.clear();
    	Map<Link, Integer> linkCost = new HashMap<Link, Integer>();
        int tunnel_weight = switchPorts.size() + 1;

        for (NodePortTuple npt : tunnelPorts) {
            if (allLinks.get(npt) == null) 
		continue;
            for (Link link : allLinks.get(npt)) {
                if (link == null) 
			continue;
                linkCost.put(link, tunnel_weight);
            }
        }

        Map<DatapathId, Set<Link>> linkDpidMap = new HashMap<DatapathId, Set<Link>>();
        for (DatapathId s : switches) {
            	if (switchPorts.get(s) == null) 
			continue;

            	for (OFPort p : switchPorts.get(s)) {
                		NodePortTuple np = new NodePortTuple(s, p);
               		 if (allLinks.get(np) == null) 
				continue;

               		 for (Link l : allLinks.get(np)) {
                		if (linkDpidMap.containsKey(s)) {
                			linkDpidMap.get(s).add(l);	
                		}
                		else {
                			linkDpidMap.put(s, new HashSet<Link>(Arrays.asList(l)));
                		}
                }
            }
        }   
        
        for (DatapathId node : linkDpidMap.keySet()) {
        	BroadcastTree tree = termiteAlgorithm(linkDpidMap, node, linkCost, true);
            destinationRootedFullTrees.put(node, tree);
        }
       
        if (this.destinationRootedFullTrees.size() > 0) {
		this.finiteBroadcastTree = destinationRootedFullTrees.values().iterator().next();
        }         	
    }


/*
 Termite algorithm implementation
*/
   protected BroadcastTree termiteAlgorithm(Map<DatapathId, Set<Link>> links, DatapathId root,
            Map<Link, Integer> linkCost, boolean isDstRooted) {
	//Initilaise commodities (Flow Groups, Priorities)
    	HashMap<DatapathId, Link> nexthoplinks = new HashMap<DatapathId, Link>();
    	HashMap<DatapathId, Integer> cost = new HashMap<DatapathId, Integer>();
    	int weight;
	float congestion = 0;
	float percent = 0;
	float pheromone_factor=0;
	float CurrUtilisation=0, Capacity=0, result=0, pheromoneCurrent=0;

    	for (DatapathId node : links.keySet()) {
    		nexthoplinks.put(node, null);
    		cost.put(node, MAX_PATH_WEIGHT);
    	}
		
    	HashMap<DatapathId, Boolean> seen = new HashMap<DatapathId, Boolean>();
    	PriorityQueue<NodeDist> nodeq = new PriorityQueue<NodeDist>();
    	nodeq.add(new NodeDist(root, 0));
    	cost.put(root, 0);

    	while (nodeq.peek() != null) {
    		NodeDist n = nodeq.poll();
    		DatapathId cnode = n.getNode();
    		int cdist = n.getDist();

    		if (cdist >= MAX_PATH_WEIGHT) break;
    		if (seen.containsKey(cnode)) continue;
    			seen.put(cnode, true);

    		for (Link link : links.get(cnode)) {
    			DatapathId neighbor;
    			if (isDstRooted == true) {
    				neighbor = link.getSrc();
    			} else {
    				neighbor = link.getDst();
    			}

    			if (neighbor.equals(cnode)) continue;
    			if (seen.containsKey(neighbor)) continue;
    			if (linkCost == null || linkCost.get(link) == null) {
    				weight = DEFAULT_WEIGHT;
    			} else {
    				weight = linkCost.get(link);
    			}
			int ndist = cdist + weight + (int)(getTermitePriority(cnode.toString())); 

			CurrUtilisation = getLinkUtilisation(link.getSrc().toString(), link.getSrcPort().toString(), link.getDst().toString(), link.getDstPort().toString());
			Capacity=getLinkCapacity(link.getSrc().toString(), link.getSrcPort().toString(), link.getDst().toString(), link.getDstPort().toString());

			if (CurrUtilisation == 0)
				result = 0;

			pheromoneCurrent = ((CurrUtilisation*100)/Capacity);
			percent = (float)((float)CurrUtilisation/Capacity)*100;

			if(percent<CONGESTION_FLOOR)
				congestion = 0;
			else if(percent>CONGESTION_CEIL)
				congestion = 100;
			else
				congestion = (float)(percent - CONGESTION_FLOOR) * ( 100/ (float)(CONGESTION_CEIL - CONGESTION_FLOOR));
			if(CurrUtilisation>0)
				pheromone_factor = (int)congestion;
			if(pheromoneCurrent <= PHEROMONE_CEIL) {
				pheromoneCurrent+=pheromone_factor;  
				result = FORWARD_PACKET;	
			}
			else {
				pheromoneCurrent=pheromone_factor*(1/congestion);
				result = FORWARD_PACKET_ANOTHER_PATH; 
			}
			ndist += result;

    			if (ndist < cost.get(neighbor)) {
    				cost.put(neighbor, ndist);
    				nexthoplinks.put(neighbor, link);
    				NodeDist ndTemp = new NodeDist(neighbor, ndist);
    				nodeq.remove(ndTemp);
    				nodeq.add(ndTemp);
    			}
    		}
    	}
    	BroadcastTree ret = new BroadcastTree(nexthoplinks, cost);
	return ret;
   }


/*

gets priority of nodes from bufferstream
*/

public int getTermitePriority(String strSrc)
{

	String toRead="";
	int priority=0;

	try{
		File tmp = new File(strSrc);
		BufferedReader reader = new BufferedReader(new FileReader(tmp));
		toRead = reader.readLine();
	 	reader.close();
		//System.out.println("\npriority read "+toRead + "  " + tmp.getAbsolutePath());	
		}
	catch(Exception e2)
	{
		System.out.println("priority read Failed\n");
		priority=DEFAULT_PRIORITY;	
	}
	priority=Integer.parseInt(toRead);
	//System.out.println("\nTermite: "+ strSrc +"  Priority : " + priority);	
	return priority;
	
}


/*
get link utilsation from file stream written on StatisticsCollector class
*/

public int getLinkUtilisation(String strSrc, String strSrcPort, String strDst, String strDstPort)
{

	String toRead="";
	int utilisation=0;

	try{
		File tmp = new File(strSrc.concat(strDst));
		BufferedReader reader = new BufferedReader(new FileReader(tmp));
		toRead = reader.readLine();
	 	reader.close();
		//System.out.println("\nutilisation read "+toRead + "  " + tmp.getAbsolutePath());	
		}
	catch(Exception e2)
	{
		//System.out.println("\nutilisation read Failed\n");
		utilisation=0;	
	}
	utilisation=Integer.parseInt(toRead);	
	return utilisation;

}


/*
get links capacity
*/
public int getLinkCapacity(String strSrc, String strSrcPort, String strDst, String strDstPort)
{

	String toRead="";
	int capacity=0;

	try{
		File tmp = new File(strSrc.concat(strDst));
		BufferedReader reader = new BufferedReader(new FileReader(tmp));
		toRead = reader.readLine();
		toRead = reader.readLine();
	 	reader.close();
		//System.out.println("\ncapacity read "+toRead + "  " + tmp.getAbsolutePath());	
		}
	catch(Exception e2)
	{
		//System.out.println("capacity read Failed\n");
		capacity=CAPACITY_LINK1;	
	}
	capacity=Integer.parseInt(toRead);	
	return capacity;

}


    protected void calculateShortestPathTreeInClusters() {
        pathcache.invalidateAll();
        destinationRootedTrees.clear();

        Map<Link, Integer> linkCost = new HashMap<Link, Integer>();
        int tunnel_weight = switchPorts.size() + 1;
		System.out.println("  calculateShortestPathTreeInClusters");
        for (NodePortTuple npt : tunnelPorts) {
            if (switchPortLinks.get(npt) == null) continue;
            for (Link link : switchPortLinks.get(npt)) {
                if (link == null) continue;
                linkCost.put(link, tunnel_weight);
		//System.out.println("  linkCost to put "+tunnel_weight+" link - "+link);
            }
        }

        for (Cluster c : clusters) {
            for (DatapathId node : c.links.keySet()) {
                BroadcastTree tree = clusterDijkstra(c, node, linkCost, true);
                destinationRootedTrees.put(node, tree);
            }
        }
    }

    protected void calculateBroadcastTreeInClusters() {
        for(Cluster c: clusters) {
            // c.id is the smallest node that's in the cluster
            BroadcastTree tree = destinationRootedTrees.get(c.id);
            clusterBroadcastTrees.put(c.id, tree);
        }
    }
    
	protected Set<NodePortTuple> getAllBroadcastNodePorts() {
		return this.broadcastNodePorts;
	}
	
    protected void calculateAllBroadcastNodePorts() {
		System.out.println("  calculateAllBroadcastNodePorts");
		if (this.destinationRootedFullTrees.size() > 0) {
			this.finiteBroadcastTree = destinationRootedFullTrees.values().iterator().next();
			Map<DatapathId, Link> links = finiteBroadcastTree.getLinks();
			if (links == null) return;
			for (DatapathId nodeId : links.keySet()) {
				Link l = links.get(nodeId);
				if (l == null) continue;
				NodePortTuple npt1 = new NodePortTuple(l.getSrc(), l.getSrcPort());
				NodePortTuple npt2 = new NodePortTuple(l.getDst(), l.getDstPort());
				this.broadcastNodePorts.add(npt1);
				this.broadcastNodePorts.add(npt2);
			}    
		}		
    }

    protected void calculateBroadcastPortMap(){
		this.broadcastPortMap.clear();
		System.out.println("  calculateBroadcastPortMap");
		for (DatapathId sw : this.switches) {
			for (OFPort p : this.allPorts.get(sw)){
				NodePortTuple npt = new NodePortTuple(sw, p);
				if (isEdge(sw, p) || broadcastNodePorts.contains(npt)) { 
					if (broadcastPortMap.containsKey(sw)) {
                		broadcastPortMap.get(sw).add(p);
                	} else {
                		broadcastPortMap.put(sw, new HashSet<OFPort>(Arrays.asList(p)));
                	}
				}      		
			}
		}
    }
	
    protected void calculateBroadcastNodePortsInClusters() {
        clusterBroadcastTrees.clear();
        System.out.println("  calculateBroadcastNodePortsInClusters");
        calculateBroadcastTreeInClusters();

        for (Cluster c : clusters) {
            // c.id is the smallest node that's in the cluster
            BroadcastTree tree = clusterBroadcastTrees.get(c.id);
            //log.info("Broadcast Tree {}", tree);

            Set<NodePortTuple> nptSet = new HashSet<NodePortTuple>();
            Map<DatapathId, Link> links = tree.getLinks();
            if (links == null) continue;
            for (DatapathId nodeId : links.keySet()) {
                Link l = links.get(nodeId);
                if (l == null) continue;
                NodePortTuple npt1 = new NodePortTuple(l.getSrc(), l.getSrcPort());
                NodePortTuple npt2 = new NodePortTuple(l.getDst(), l.getDstPort());
                nptSet.add(npt1);
                nptSet.add(npt2);
            }
            clusterBroadcastNodePorts.put(c.id, nptSet);
        }
    }

    protected Route buildroute(RouteId id) {
        NodePortTuple npt;
        DatapathId srcId = id.getSrc();
        DatapathId dstId = id.getDst();
		//set of NodePortTuples on the route
        LinkedList<NodePortTuple> sPorts = new LinkedList<NodePortTuple>();
		System.out.println("\nCSG: buildroute...");
        if (destinationRootedFullTrees == null) return null;
        if (destinationRootedFullTrees.get(dstId) == null) return null;

        Map<DatapathId, Link> nexthoplinks = destinationRootedFullTrees.get(dstId).getLinks();

        if (!switches.contains(srcId) || !switches.contains(dstId)) {
            // This is a switch that is not connected to any other switch
            // hence there was no update for links (and hence it is not
            // in the network)
            log.info("buildroute: Standalone switch: {}", srcId);

            // The only possible non-null path for this case is
            // if srcId equals dstId --- and that too is an 'empty' path []

        } else if ((nexthoplinks!=null) && (nexthoplinks.get(srcId) != null)) {
            while (!srcId.equals(dstId)) {
                Link l = nexthoplinks.get(srcId);
                npt = new NodePortTuple(l.getSrc(), l.getSrcPort());
                sPorts.addLast(npt);
                npt = new NodePortTuple(l.getDst(), l.getDstPort());
                sPorts.addLast(npt);
                srcId = nexthoplinks.get(srcId).getDst();
            }
        }
        // else, no path exists, and path equals null

        Route result = null;
        if (sPorts != null && !sPorts.isEmpty()) {
            result = new Route(id, sPorts);
        }
        if (log.isTraceEnabled()) {
            log.trace("buildroute: {}", result);
        }
        return result;
    }

    /*
     * Getter Functions
     */

    protected int getCost(DatapathId srcId, DatapathId dstId) {
        BroadcastTree bt = destinationRootedTrees.get(dstId);
        if (bt == null) return -1;
        return bt.getCost(srcId);
    }
    
    protected Set<Cluster> getClusters() {
        return clusters;
    }

    protected boolean routeExists(DatapathId srcId, DatapathId dstId) {
        BroadcastTree bt = destinationRootedTrees.get(dstId);
        if (bt == null) return false;
        Link link = bt.getLinks().get(srcId);
        if (link == null) return false;
        return true;
    }

	/*
	* Calculates E2E route
	*/
    protected Route getRoute(ServiceChain sc, DatapathId srcId, OFPort srcPort,
            DatapathId dstId, OFPort dstPort, U64 cookie) {
        // Return null if the route source and destination are the
        // same switch ports.
        if (srcId.equals(dstId) && srcPort.equals(dstPort)) {
            return null;
        }
		System.out.println("End to End getRoute...");
        List<NodePortTuple> nptList;
        NodePortTuple npt;
        Route r = getRoute(srcId, dstId, U64.of(0));
        if (r == null && !srcId.equals(dstId)) {
        	return null;
        }

        if (r != null) {
            nptList= new ArrayList<NodePortTuple>(r.getPath());
        } else {
            nptList = new ArrayList<NodePortTuple>();
        }
        npt = new NodePortTuple(srcId, srcPort);
        nptList.add(0, npt); // add src port to the front
        npt = new NodePortTuple(dstId, dstPort);
        nptList.add(npt); // add dst port to the end

        RouteId id = new RouteId(srcId, dstId);
        r = new Route(id, nptList);
        return r;
    }
    

    // NOTE: Return a null route if srcId equals dstId.  The null route
    // need not be stored in the cache.  Moreover, the LoadingCache will
    // throw an exception if null route is returned.
    protected Route getRoute(DatapathId srcId, DatapathId dstId, U64 cookie) {
        // Return null route if srcId equals dstId
        if (srcId.equals(dstId)) return null;
        RouteId id = new RouteId(srcId, dstId);
        Route result = null;
        try {
            result = pathcache.get(id);
        } catch (Exception e) {
            log.error("{}", e);
        }

        if (log.isTraceEnabled()) {
            log.trace("getRoute: {} -> {}", id, result);
        }
        return result;
    }

    protected BroadcastTree getBroadcastTreeForCluster(long clusterId){
        Cluster c = switchClusterMap.get(clusterId);
        if (c == null) return null;
        return clusterBroadcastTrees.get(c.id);
    }

    //
    //  ITopologyService interface method helpers.
    //

    protected boolean isInternalToOpenflowDomain(DatapathId switchid, OFPort port) {
        return !isAttachmentPointPort(switchid, port);
    }

    public boolean isAttachmentPointPort(DatapathId switchid, OFPort port) {
        NodePortTuple npt = new NodePortTuple(switchid, port);
        if (switchPortLinks.containsKey(npt)) return false;
        return true;
    }

    protected DatapathId getOpenflowDomainId(DatapathId switchId) {
        Cluster c = switchClusterMap.get(switchId);
        if (c == null) return switchId;
        return c.getId();
    }

    protected DatapathId getL2DomainId(DatapathId switchId) {
        return getOpenflowDomainId(switchId);
    }

    protected Set<DatapathId> getSwitchesInOpenflowDomain(DatapathId switchId) {
        Cluster c = switchClusterMap.get(switchId);
        if (c == null) {
            // The switch is not known to topology as there
            // are no links connected to it.
            Set<DatapathId> nodes = new HashSet<DatapathId>();
            nodes.add(switchId);
            return nodes;
        }
        return (c.getNodes());
    }

    protected boolean inSameOpenflowDomain(DatapathId switch1, DatapathId switch2) {
        Cluster c1 = switchClusterMap.get(switch1);
        Cluster c2 = switchClusterMap.get(switch2);
        if (c1 != null && c2 != null)
            return (c1.getId().equals(c2.getId()));
        return (switch1.equals(switch2));
    }

    public boolean isAllowed(DatapathId sw, OFPort portId) {
        return true;
    }

    /*
	 * Takes finiteBroadcastTree into account to prevent loops in the network
	 */
    protected boolean isIncomingBroadcastAllowedOnSwitchPort(DatapathId sw, OFPort portId) {
        if (!isEdge(sw, portId)){       
            NodePortTuple npt = new NodePortTuple(sw, portId);
            if (broadcastNodePorts.contains(npt))
                return true;
            else return false;
        }
        return true;
    }


    public boolean isConsistent(DatapathId oldSw, OFPort oldPort, DatapathId newSw, OFPort newPort) {
        if (isInternalToOpenflowDomain(newSw, newPort)) return true;
        return (oldSw.equals(newSw) && oldPort.equals(newPort));
    }

    protected Set<NodePortTuple> getBroadcastNodePortsInCluster(DatapathId sw) {
        DatapathId clusterId = getOpenflowDomainId(sw);
        return clusterBroadcastNodePorts.get(clusterId);
    }

    public boolean inSameBroadcastDomain(DatapathId s1, OFPort p1, DatapathId s2, OFPort p2) {
        return false;
    }

    public boolean inSameL2Domain(DatapathId switch1, DatapathId switch2) {
        return inSameOpenflowDomain(switch1, switch2);
    }

    public NodePortTuple getOutgoingSwitchPort(DatapathId src, OFPort srcPort,
            DatapathId dst, OFPort dstPort) {
        // Use this function to redirect traffic if needed.
        return new NodePortTuple(dst, dstPort);
    }

    public NodePortTuple getIncomingSwitchPort(DatapathId src, OFPort srcPort,
            DatapathId dst, OFPort dstPort) {
        // Use this function to reinject traffic from a
        // different port if needed.
        return new NodePortTuple(src, srcPort);
    }

    public Set<DatapathId> getSwitches() {
        return switches;
    }

    public Set<OFPort> getPortsWithLinks(DatapathId sw) {
        return switchPorts.get(sw);
    }

    public Set<OFPort> getBroadcastPorts(DatapathId targetSw, DatapathId src, OFPort srcPort) {
        Set<OFPort> result = new HashSet<OFPort>();
        DatapathId clusterId = getOpenflowDomainId(targetSw);
        for (NodePortTuple npt : clusterPorts.get(clusterId)) {
            if (npt.getNodeId().equals(targetSw)) {
                result.add(npt.getPortId());
            }
        }
        return result;
    }

    public NodePortTuple getAllowedOutgoingBroadcastPort(DatapathId src, OFPort srcPort, DatapathId dst, OFPort dstPort) {
        return null;
    }

    public NodePortTuple getAllowedIncomingBroadcastPort(DatapathId src, OFPort srcPort) {
        return null;
    }
}
